# Supplementary material for: Rural Family Caregiving: A Closer Look at the Impacts of Health, Care Work, Financial Distress, and Social Loneliness on Anxiety
Source: Healthcare (Basel). 2022 Jun 21;10(7):1155. doi: 10.3390/healthcare10071155 (PMC9318565; doi:10.3390/healthcare10071155)
Supplement: Supplementary file 1 [file healthcare-10-01155-s001.zip]

Archive with 1 entries (1 files):
- healthcare-1737881-supplementary.pdf
